# Supplementary material for: Planar Asymmetries in the C. elegans Embryo Emerge by Differential Retention of aPARs at Cell-Cell Contacts
Source: Front Cell Dev Biol. 2019 Sep 27;7:209. doi: 10.3389/fcell.2019.00209 (PMC6776615; doi:10.3389/fcell.2019.00209)
Supplement: Supplementary file 3 [file Table_2.XLSX]

## Sheet: Sheet1
Strain name	Genotype	Reference	Source
CHP19	LP162 X JH2647	This study
CHP13	JH2825X KK1216	This study
CHP16	JH2647X KK1216	This study
CHP118	FT93 X KK1216	This study
CHP89	BV122 X FT93	This study
LP162	nmy-2(cp13[nmy-2::GFP + LoxP]) I.	Dickinson DJ, et al. 2013 Nature	Caenorhabditis Genetics Center
JH2647	axIs1928; axIs1182. axIs1928 [mCherry::par-6]; axIs1182 [GFP::par-2]		Caenorhabditis Genetics Center
JH2825	unc-119(ed3) III; axIs1943 [(pFM050) mCherry::mlc-4 + unc-119(+)].		Caenorhabditis Genetics Center
FT93	pac-1(xn6) III.	Anderson DC, et al. 2008 Science	Caenorhabditis Genetics Center
BV122	zuIs45[nmy-2::NMY-2::GFP + unc-119(+)]IV; xnIs3[par-6:PAR-6::mCherry + unc-119(+)]	Pohl and Bao. 2010 Dev cell
FT99	pac-1(xn6) unc-119(ed3) III; xnIs27 [pie-1p::GFP::pac-1 + unc-119(+)]	Klompstra D, et al. 2015 Nat Cell Biol.	Caenorhabditis Genetics Center
KK1216	par-3(it298[par-3::GFP]) III.		Caenorhabditis Genetics Center
KK1228	pkc-3(it309[GFP::pkc-3]) II		Caenorhabditis Genetics Center
WH517	ojIs40 [pie-1::mGFP::wsp-1(G-protein binding domain) + unc-119(+)]	Kumfer et al. 2010 Mol cell bio	Caenorhabditis Genetics Center
MG644	mgSi5[cb-UNC-119 (+) GFP::ANI-1(AH+PH)]II; unc-64(e246)III]; mCherry:HIS IV	Tse et al., 2012	Glotzer lab
FT404	ect-2(gk44) II; unc-119(ed3) III; xnIs162 [ect-2::GFP + unc-119(+)]		Caenorhabditis Genetics Center
WS5018	cdc-42(gk388); opIs295 [cdc-42p::GFP::cdc-42(genomic)::cdc-42 3'UTR + unc-119(+)] II		Caenorhabditis Genetics Center
LP697	mom-5(cp367[mom-5::mNG-C1^3xFlag]) I	Heppert JK, et al. 2017 Genetics	Caenorhabditis Genetics Center
LP538	gsk-3(cp251[gsk-3::mNG-C1^3xFlag])	Heppert JK, et al. 2017 Genetics	Caenorhabditis Genetics Center
LP435	apr-1(cp166[mNG-C1^3xFlag::apr-1]) I.	Heppert JK, et al. 2017 Genetics	Caenorhabditis Genetics Center
LP172	hmr-1(cp21[hmr-1::GFP + LoxP]) I	Marston DJ, et al. 2016 Curr Biol.	Caenorhabditis Genetics Center
